# Supplementary material for: Evolutionary genomics of camouflage innovation in the orchid mantis
Source: Nat Commun. 2023 Aug 10;14:4821. doi: 10.1038/s41467-023-40355-1 (PMC10415354; doi:10.1038/s41467-023-40355-1)
Supplement: Supplementary file 4 — Source data [file 41467_2023_40355_MOESM4_ESM.xlsx]

## Sheet: pigment measure by HPLC
Content detection of 3-Hydroxykynurenine and Kynurenine by HPLC
Sample	L1_1	L1_2	L1_3	L1_4	L1_5	L2_1	L2_2	L2_3	L2_4	L2_5	L5_1	L5_2	L5_3	L5_4	L5_5
3-Hydroxykynurenine (μmol/g)	258.693	217.87	317.976	267.926	195.336	157.901	122.118	126.733	99.4852	94.0941	153.136	20.8778	43.4248	39.11	58.5299
Kynurenine (μmol/g)	6.92876	7.76636	10.381	15.4559	5.61984	3.75721	4.74357	7.7576	4.12082	3.06565	16.1096	3.92146	0.974483	2.81085	4.41048

## Sheet: trypsin activity
Trypsin protein activity assay
sample name	W(g)	V2(mL)	Blank control(BC)	A3	A4	∆A	trypsin activity（U/g ）
cricket-1	0.1036	1	0.0001	0.4332	0.4469	0.0137	13127.4
cricket-2	0.102	1	0.0001	0.4742	0.4842	0.01	9705.88
cricket-3	0.1065	1	0.0001	0.3969	0.4083	0.0114	10610.3
cricket-4	0.1052	1	0.0001	0.4649	0.4776	0.0127	11977.2
mantis-1	0.0204	0.2	0.0001	0.5348	0.5484	0.0136	13235.3
mantis-2	0.0097	0.1	0.0001	0.6169	0.6348	0.0179	18350.5
mantis-3	0.012	0.1	0.0001	0.7053	0.7288	0.0235	19500
mantis-4	0.011	0.1	0	0.6886	0.7029	0.0143	13000
W: Sample quality
V1: Add the volume of crude enzyme solution in the reaction system
V2: Total volume of crude enzyme solution
V3: Total volume of the reaction,198µL+2µL=200µL=0.2mL
V4: 1mL system
T: reaction time, 1min
trypsin activity(U/g) = (ΔA-BC) ÷0.001÷（W×V1÷V2）÷T×（V3÷V4）

## Sheet: leg-length&area
Statistics on the length of each leg segment of Hcor.
length(mm)	L1	L1	L1	L1	L1	L1	L2	L2	L2	L2	L2	L2
	fem	fem	tib	tib	tar	tar	fem	fem	tib	tib	tar	tar
	T2	T3	T2	T3	T2	T3	T2	T3	T2	T3	T2	T3
sample1	2.239	2.727	1.67	2.221	1.63	2.152	3.001	3.306	2.04	2.508	1.889	2.504
sample2	2.216	2.873	1.545	2.434	1.878	2.226	2.809	3.241	2.136	2.69	2.044	2.589
sample3	2.45	2.699	1.798	2.293	1.803	2.216	2.843	3.241	1.913	2.643	1.739	2.318
sample4	2.194	2.602	1.673	2.28	1.681	2.25	3.009	3.27	2.031	2.784	2.08	2.628
sample5	2.186	2.588	1.648	2.348	1.542	1.92	3.175	3.596	2.156	2.732	2.197	2.54
sample6	2.527	2.368	1.583	2.367	1.657	2.178	3.295	4.026	2.304	2.896	1.81	2.627
sample7	2.325	2.603	1.614	2.297	1.67	2.166
Statistics on the area of each leg segment of Hcor.
area(mm2)	L1	L1	L1	L1	L1	L1	L2	L2	L2	L2	L2	L2
	fem	fem	tib	tib	tar	tar	fem	fem	tib	tib	tar	tar
	T2	T3	T2	T3	T2	T3	T2	T3	T2	T3	T2	T3
sample1	1.155	1.548	0.579	0.744	0.198	0.313	2.249	2.913	0.867	1.209	0.304	0.435
sample2	0.995	1.635	0.51	0.855	0.206	0.256	2.514	3.335	0.888	1.297	0.369	0.498
sample3	1.078	1.408	0.61	0.897	0.203	0.281	2.308	2.652	0.912	1.272	0.281	0.391
sample4	1.079	1.283	0.523	0.826	0.177	0.283	2.542	2.762	0.988	1.431	0.378	0.538
sample5	1.016	1.127	0.525	0.709	0.16	0.263	2.416	3.741	1.028	1.379	0.489	0.508
sample6	1.001	1.108	0.542	0.809	0.18	0.279	2.62	3.785	1.007	1.453	0.377	0.527
sample7	1.109	1.331	0.542	0.762	0.186	0.232

## Sheet: qPCR-Ubx and Arm
Relative expression levels of Ubx1 and Ubx2 in T2 and T3 at L1 stage.
	Ubx-1	Ubx-1	Ubx-1	Ubx-1	Ubx-1	Ubx-1	Ubx-2	Ubx-2	Ubx-2	Ubx-2	Ubx-2	Ubx-2
	fem	fem	tib	tib	tar	tar	fem	fem	tib	tib	tar	tar
	T2	T3	T2	T3	T2	T3	T2	T3	T2	T3	T2	T3
sample1	0.880666	2.37293	0.269807	2.42839	1.14274	0.555747	1.11406	2.1226	0.266708	1.45734	0.83702	0.477421
sample2	0.710382	1.25411	0.219151	1.01396	0.342102	0.264713	0.983388	2.19745	0.263036	1.54043	0.890899	0.484085
sample3	1.03288	2.8219	0.598739	1.18099	0.587435	3.66167	1.51135	2.29077	0.675175	1.93634	0.629961	2.71948
sample4	0.66742	3.02444	0.48971	0.858565	0.878126	2.62533	1.26211	2.35517	0.749154	2.06098	0.591862	2.43401
sample5	0.0535365	4.2772	1.33793	4.46915	0.61664	2.44952	0.0593682	2.64971	0.629961	2.83497	0.743979	2.08975
sample6	0.0682355	5.84283	0.959264	4.02782	0.830758	2.79433	0.0453056	2.66814	0.652176	2.7007	0.713672	2.11893
Relative expression levels of Ubx1 and Ubx2 in L1 and L2.
	Ubx-1	Ubx-1	Ubx-1	Ubx-1	Ubx-2	Ubx-2	Ubx-2	Ubx-2
	T2	T2	T3	T3	T2	T2	T3	T3
	L1	L2	L1	L2	L1	L2	L1	L2
sample1	1.27858	2.15031	0.83878	1.11023	2.18445	2.40706	0.878818	1.05237
sample2	0.84355	2.25722	0.832986	0.970206	0.644956	1.69029	0.289902	1.30463
sample3	1.59609	1.56325	0.997483	1.16988	1.34469	2.34124	0.819966	3.39553
sample4	0.141076	2.03432	0.917871	0.997483	0.0338963	2.6708	0.935388	3.27986
sample5	0.0766562	1.66387	0.98375	1.35319	0.0586093	2.74589	1.45764	2.2581
sample6		2.09151		1.4604		3.80336		2.18096
Relative expression levels of Arm between dsArm and control groups.
	ctrl	dsArm
sample1	1.28877	0.553249
sample2	2.55974	0.804408
sample3	1.25353	0.267201
sample4	3.28524	0.710054
sample5	1.16959	0.745355

## Sheet: gene-number
Statistics on the number of homologous genes
Type	Single	Multiple-copy	Unique	Unclustered	Other
F.candida	324	2200	5746	4462	7466
C.augens	324	2419	4835	5977	10345
R.maidis	324	2096	1043	1632	6886
P.humanus	324	1834	78	1854	6658
P.pyralis	324	2666	3785	1496	12263
C.felis	324	3016	2048	1473	11513
D.melanogaster	324	1993	1418	3266	6830
S.tienmushanensis	324	2048	1708	2785	7789
B.mori	324	1934	1115	2335	7323
A.mellifera	324	1804	146	1082	6523
L.migratoria	324	2291	1326	7567	7984
C.hookeri	324	2053	822	2026	5054
H.coronatus	324	2080	1002	1713	11175
D.lobata	324	2100	1557	1199	12511
Z.nevadensis	324	1967	269	1062	8599
B.germanica	324	2099	5196	8172	12879
L.fulva	324	2171	1515	5651	10107
E.danica	324	2164	2637	5296	9098

## Sheet: Transposable elements
Repeat content of Hcor, Dlob, Znev and Bger predicted by Repeatmodeler.
	Hcor		Dlob		Znev		Bger
	number of elements	percentage of sequence	number of elements	percentage of sequence	number of elements	percentage of sequence	number of elements	percentage of sequence
Retroelements:	1577352	0.1458	1538163	0.1427	292464	0.1042	918130	0.1307
SINEs:	955689	0.0543	771212	0.0441	107846	0.0334	336914	0.036
Penelope	142794	0.0132	90504	0.0069	19096	0.004	52719	0.0056
LINEs:	565295	0.084	657596	0.0825	182261	0.0694	547499	0.0909
CRE/SLACS	0	0	748	0.0001	0	0	6413	0.0012
L2/CR1/Rex	97400	0.0145	91824	0.0107	9512	0.0052	147211	0.0239
R1/LOA/Jockey	108619	0.0244	127301	0.0283	1568	0.0004	34445	0.0042
R2/R4/NeSL	5113	0.0006	8870	0.0008	3044	0.0015	25017	0.0036
RTE/Bov-B	133368	0.0152	214488	0.0193	144222	0.0564	262471	0.049
L1/CIN4	2383	0.0003	2456	0.0004	0	0	3654	0.0004
LTR elements:	56368	0.0075	109355	0.0161	2357	0.0014	33717	0.0038
BEL/Pao	8435	0.0008	4119	0.0006	0	0	2966	0.0009
Ty1/Copia	1143	0.0001	4722	0.001	423	0.0002	3634	0.0005
Gypsy/DIRS1	38744	0.0063	75005	0.0133	1769	0.0012	10742	0.0016
Retroviral	0	0	11926	0.0005	117	0	405	0
DNA transposons	2354504	0.2818	2584225	0.2498	109323	0.0447	766960	0.1296
hobo-Activator	213244	0.0234	200433	0.0215	31580	0.012	163527	0.0244
Tc1-IS630-Pogo	2013076	0.2391	1805743	0.1519	63275	0.0279	463839	0.0784
En-Spm	0	0	0	0	0	0	0	0
MuDR-IS905	0	0	0	0	0	0	0	0
PiggyBac	6491	0.0013	20807	0.0027	1107	0.0008	26806	0.0054
Tourist/Harbinger	19975	0.0019	51714	0.0033	501	0.0003	6537	0.001
Other (Mirage, P-element,Transib )	7955	0.0011	14483	0.0019	66	0	223	0
Rolling-circles	925517	0.0809	1097785	0.1064	8547	0.0024	8917	0.0012
Unclassified:	2543876	0.1794	3463553	0.2	488618	0.1262	2715873	0.312
Total interspersed repeats:		0.6069		0.5926		0.2751		0.5723
Small RNA:	360253	0.0195	482526	0.028	100164	0.0315	187888	0.0198
Satellites:	4850	0.0005	2044	0.0002	658	0.0004	0	0
Simple repeats:	575849	0.0112	648854	0.0077	69327	0.007	510728	0.0133
Low complexity:	42014	0.0008	46469	0.0006	8667	0.0009	49235	0.0014

## Sheet: Number of protein-coding genes
Basic statistics of protein-coding genes.
Source	Number of gene	Average gene length(bp)	Average CDS length(bp)	Average exons per gene	Average exon length(bp)	Average introns per gene	Average intron length(bp)
D.lobata	17691	83962.2	1422.41	6.51	218.37	5.51	14969.9
H.coronatus	17008	74094.1	1522.63	6.68	227.82	5.68	12768.9
B.germanica	28676	16173.8	932.72	4.42	211.26	3.42	4462.96
Z.nevadensis	12368	19913.4	1690.81	8.19	206.43	7.19	2534.18
D.melanogaster	13920	4599.29	1560.98	3.9	400.36	2.9	1048.05

## Sheet: Genome size and TEs 
Statistics on the proportion of repeating elements in the genome by Repeatmodeler.
species	genome-size_log10	Penelope	CRE/SLACS	L2/CR1/Rex	R1/LOA/Jockey	R2/R4/NeSL	RTE/Bov-B	L1/CIN4	BEL/Pao	Ty1/Copia	Gypsy/DIRS1	Retroviral	hobo-Activator	Tc1-IS630-Pogo	PiggyBac	Tourist/Harbinger	Other (Mirage, P-element,Transib )
Hcor	3.46969	1.32	0	1.45	2.44	0.06	1.52	0.03	0.08	0.01	0.63	0	2.34	23.91	0.13	0.19	0.11
Dlob	3.608	0.69	0.01	1.07	2.83	0.08	1.93	0.04	0.06	0.1	1.33	0.05	2.15	15.19	0.27	0.33	0.19
Znev	2.69117	0.4	0	0.52	0.04	0.15	5.64	0	0	0.02	0.12	0	1.2	2.79	0.08	0.03	0
Bger	3.31446	0.56	0.12	2.39	0.42	0.36	4.9	0.04	0.09	0.05	0.16	0	2.44	7.84	0.54	0.1	0
Dmel	2.16286	0	0	0.59	1.1	0.03	0	0	2.19	0.61	8.51	0	0.1	0.38	0	0.01	0.63
Amel	2.35813	0	0	0.15	0	0.02	0	0	0.05	0.04	0	0	0.01	1.04	0.11	0	0
Bmor	2.66633	0.46	0.08	1.54	3.58	0.19	2.82	0	0.71	0.22	1.62	0	0.46	2.74	0.04	0.97	0
Caug	3.05194	0.87	0.02	0.71	0.31	0.08	0.33	0	0.07	0.21	0.63	0.05	3.96	0.63	0.03	0.11	0.01
Cfel	2.89492	1.78	0	0.87	1.05	0.14	0.35	0	0.49	0.18	0.99	0	3.73	2.65	0.84	0.13	0.11
Edan	2.68151	0.11	0	1.24	0.12	0.01	0.05	0	0.01	0.04	0.28	0.01	0.31	0.01	0	0.01	0
Fcan	2.34577	0.2	0.23	0.23	0	0.04	0.11	0.07	0.24	0.19	0.42	0.03	0.85	2.04	0	0.01	0
Lful	3.06915	0.56	0	3.4	0.23	0.14	1.85	0	0.02	0.07	0.17	0	1.98	1.57	0.3	0.02	0
Phum	2.04999	0	0	0	0.38	0.59	0	0	0	0	0.11	0	0	0.13	0	0	0
Ppyr	2.6807	0.12	0.29	1.55	0.65	0.44	0.76	0.04	0.62	0.46	1.86	0.04	1.56	2.7	0.05	0.18	0.2
Rmai	2.51865	0	0	0.22	0.17	0.02	0.07	0.03	0.01	0.07	0.15	0	1.91	0.26	0	0.05	0
Stie	2.66001	0.04	0	0.13	1.91	0	2.35	0	0	0	0.05	0	3.69	11.43	1.48	0.09	0.01
Lmig	3.81135	4.56	0	7.45	2.15	0	5.64	0	0.1	0.07	3.77	0	3.4	9.12	0.54	0.23	0.17
Choo	3.58544	0.13	0	0.35	0.68	0.03	0.11	0	0.36	0.42	2.2	0.06	1.66	6.01	0.02	0.13	0.08
Phylogenetic generalized least squares regression analysis.
Gene	Lambda	Intercept	Cofficients	r2	P-value	AIC
Log_GS ~ Penelope	0.866	2.69469	0.249825	0.3235	0.008104	18.5389
Log_GS ~ CRE_SLACS	1	2.87985	-0.35871	-0.05726	0.7819	26.2339
Log_GS ~ L2_CR1_Rex	0.827	2.64634	0.151268	0.2688	0.01602	20.044
Log_GS ~ R1_LOA_Jockey	1	2.75008	0.17799	0.1061	0.1016	23.2136
Log_GS ~ R2_R4_NeSL	1	2.89598	-0.31888	-0.04475	0.6092	26.0196
Log_GS ~ RTE_Bov_B	1	2.76368	0.077757	0.02534	0.2473	24.7696
Log_GS ~ L1_CIN4	1	2.85155	0.59258	-0.06161	0.9094	26.3079
Log_GS ~ BEL_Pao	1	2.90982	-0.27079	0.07469	0.1431	23.8345
Log_GS ~ Ty1_Copia	1	2.90129	-0.27423	-0.04751	0.6388	26.0672
Log_GS ~ Gypsy_DIRS1	1	2.89281	-0.033272	-0.02586	0.4607	25.6912
Log_GS ~ Retroviral	1	2.77823	4.44344	0.03192	0.2295	24.6477
Log_GS ~ hobo_Activator	0.976	2.53906	0.179288	0.3933	0.003177	16.2997
Log_GS ~ Tc1_IS630_Pogo	0	2.60427	0.052446	0.3811	0.003769	20.7769
Log_GS ~ PiggyBac	1	2.80974	0.31669	0.07408	0.144	23.8463
Log_GS ~ Tourist_Harbinger	1	2.82101	0.41944	0.01428	0.2807	24.9727
Log_GS ~ Other_Mirage_P_element_Transib	1	2.88508	-0.4951	-0.01935	0.4226	25.5766

## Sheet: DEGs between genders
Male and female differential expression gene pathway enrichment.
ID	Description	GeneRatio	BgRatio	enrich_factor	pvalue	qvalue	geneID	Count	regulated
ko02010	ABC transporters	25/930	62/5032	2.18	4.62759e-05	0.00731129	M.antodea03g0059/M.antodea03g0831/M.antodea04g0163/M.antodea07g0187/M.antodea10g0046/M.antodea10g0257/M.antodea10g0258/M.antodea10g0653/M.antodea10g0655/M.antodea10g0832/M.antodea10g0855/M.antodea10g0872/M.antodea12g0316/M.antodea13g0092/M.antodea13g0576/M.antodea15g0265/M.antodea15g0631/M.antodea18g0069/M.antodea18g0119/M.antodea18g0120/M.antodea20g0123/M.antodea20g0212/M.antodea20g0213/M.antode…	25	up&down
ko04512	ECM-receptor interaction	24/930	60/5032	2.16	7.63266e-05	0.00731129	Hymenopus_coronatus_newGene_1584/M.antodea01g0494/M.antodea01g0963/M.antodea02g0274/M.antodea02g0327/M.antodea02g0328/M.antodea02g0537/M.antodea03g0498/M.antodea03g0876/M.antodea04g0392/M.antodea04g0520/M.antodea05g0280/M.antodea05g0608/M.antodea07g0618/M.antodea07g0667/M.antodea07g0739/M.antodea09g0627/M.antodea09g0640/M.antodea10g0381/M.antodea10g0435/M.antodea11g0176/M.antodea15g0306/M.antodea…	24	up&down
ko04745	Phototransduction - fly	15/930	41/5032	1.98	0.00466616	0.157989	M.antodea02g0542/M.antodea03g0419/M.antodea04g0097/M.antodea04g0098/M.antodea04g0840/M.antodea05g0407/M.antodea05g0684/M.antodea06g0387/M.antodea12g0455/M.antodea12g0467/M.antodea13g0114/M.antodea13g0265/M.antodea14g0150/M.antodea15g0587/M.antodea15g0603	15	up&down
ko04151	PI3K-Akt signaling pathway	4/930	5/5032	4.33	0.00494801	0.157989	M.antodea01g0963/M.antodea10g0824/M.antodea16g0214/M.antodea19g0390	4	up&down
ko04391	Hippo signaling pathway - fly	21/930	70/5032	1.62	0.0127014	0.270369	M.antodea01g0276/M.antodea01g0566/M.antodea02g0560/M.antodea03g0676/M.antodea04g0718/M.antodea05g0597/M.antodea05g0684/M.antodea07g0170/M.antodea10g0857/M.antodea12g0312/M.antodea12g0313/M.antodea12g0792/M.antodea13g0570/M.antodea14g0329/M.antodea17g0195/M.antodea18g0117/M.antodea18g0336/M.antodea19g0223/M.antodea20g0218/M.antodea22g0259/M.antodea22g0302	21	up&down
ko04624	Toll and Imd signaling pathway	19/930	64/5032	1.61	0.0193208	0.279939	Hymenopus_coronatus_newGene_17926/Hymenopus_coronatus_newGene_17927/M.antodea01g0670/M.antodea01g0707/M.antodea02g0148/M.antodea02g0444/M.antodea02g0669/M.antodea03g0165/M.antodea03g0607/M.antodea03g0762/M.antodea06g0259/M.antodea09g0641/M.antodea09g0654/M.antodea09g0659/M.antodea10g0526/M.antodea12g0648/M.antodea15g0169/M.antodea16g0019/M.antodea16g0411	19	up&down
ko04142	Lysosome	49/930	202/5032	1.31	0.0219183	0.279939	M.antodea02g0169/M.antodea03g0251/M.antodea03g0284/M.antodea03g0302/M.antodea03g0426/M.antodea04g0282/M.antodea04g0286/M.antodea04g0345/M.antodea04g0450/M.antodea05g0761/M.antodea05g0789/M.antodea06g0224/M.antodea06g0238/M.antodea06g0424/M.antodea07g0113/M.antodea07g0534/M.antodea07g0653/M.antodea08g0103/M.antodea08g0262/M.antodea09g0470/M.antodea10g0187/M.antodea10g0227/M.antodea10g0500/M.antode…	49	up&down
ko00140	Steroid hormone biosynthesis	2/930	2/5032	5.41	0.0341274	0.363228	M.antodea06g0196/M.antodea12g0466	2	up
ko04350	TGF-beta signaling pathway	15/930	51/5032	1.59	0.0382448	0.385626	M.antodea01g0108/M.antodea01g0301/M.antodea02g0167/M.antodea03g0382/M.antodea05g0456/M.antodea08g0287/M.antodea10g0092/M.antodea12g0656/M.antodea16g0352/M.antodea17g0314/M.antodea17g0383/M.antodea18g0250/M.antodea18g0268/M.antodea18g0336/M.antodea20g0311	15	up&down
ko04012	ErbB signaling pathway	3/930	5/5032	3.25	0.0468363	0.448642	M.antodea03g0710/M.antodea06g0232/M.antodea17g0376	3	up&down
ko00981	Insect hormone biosynthesis	9/930	44/5032	1.11	0.42733	0.852555	M.antodea03g0797/M.antodea03g0875/M.antodea04g0073/M.antodea04g0664/M.antodea05g0159/M.antodea07g0510/M.antodea09g0509/M.antodea12g0257/M.antodea12g0258	9	up&down
ko04360	Axon guidance	6/930	9/5032	3.61	0.00197931	0.0959046	M.antodea06g0001/M.antodea06g0216/M.antodea09g0512/M.antodea16g0407/M.antodea17g0078/M.antodea22g0197	6	up
ko00230	Purine metabolism	34/930	114/5032	1.61	0.0020024	0.0959046	M.antodea01g0226/M.antodea01g0568/M.antodea01g0695/M.antodea02g0070/M.antodea02g0665/M.antodea02g0668/M.antodea03g0474/M.antodea03g0475/M.antodea03g0675/M.antodea04g0295/M.antodea04g0474/M.antodea05g0606/M.antodea06g0384/M.antodea07g0177/M.antodea07g0830/M.antodea09g0642/M.antodea09g0646/M.antodea09g0686/M.antodea09g0821/M.antodea10g0136/M.antodea11g0418/M.antodea12g0241/M.antodea12g0293/M.antode…	34	up&down
ko04361	Axon regeneration	3/930	3/5032	5.41	0.00629628	0.172319	M.antodea03g0710/M.antodea10g0577/M.antodea17g0376	3	up&down
ko04145	Phagosome	33/930	119/5032	1.5	0.00800293	0.191649	M.antodea02g0647/M.antodea04g0286/M.antodea04g0413/M.antodea04g0507/M.antodea04g0526/M.antodea04g0653/M.antodea05g0009/M.antodea05g0433/M.antodea05g0434/M.antodea05g0684/M.antodea06g0238/M.antodea06g0459/M.antodea07g0113/M.antodea07g0628/M.antodea07g0667/M.antodea08g0367/M.antodea09g0202/M.antodea09g0222/M.antodea10g0381/M.antodea11g0183/M.antodea12g0538/M.antodea12g0554/M.antodea13g0120/M.antode…	33	up&down
ko04146	Peroxisome	34/930	129/5032	1.43	0.0159717	0.279939	Hymenopus_coronatus_newGene_16745/Hymenopus_coronatus_newGene_786/M.antodea01g0251/M.antodea01g0296/M.antodea01g0442/M.antodea01g0543/M.antodea01g0611/M.antodea01g0612/M.antodea01g0614/M.antodea01g0718/M.antodea01g0719/M.antodea02g0750/M.antodea03g0298/M.antodea03g0599/M.antodea04g0163/M.antodea04g0545/M.antodea06g0046/M.antodea07g0381/M.antodea09g0161/M.antodea10g0064/M.antodea10g0494/M.antodea1…	34	up&down
ko00280	Valine, leucine and isoleucine degradation	15/930	47/5032	1.73	0.0185554	0.279939	M.antodea01g0570/M.antodea03g0448/M.antodea04g0081/M.antodea06g0186/M.antodea07g0375/M.antodea07g0655/M.antodea08g0438/M.antodea10g0406/M.antodea11g0247/M.antodea12g0066/M.antodea12g0189/M.antodea13g0545/M.antodea17g0382/M.antodea18g0210/M.antodea21g0171	15	up&down
ko01040	Biosynthesis of unsaturated fatty acids	17/930	56/5032	1.64	0.0210102	0.279939	M.antodea01g0442/M.antodea02g0359/M.antodea06g0196/M.antodea06g0498/M.antodea06g0500/M.antodea06g0502/M.antodea06g0503/M.antodea09g0552/M.antodea11g0228/M.antodea13g0286/M.antodea13g0287/M.antodea13g0310/M.antodea14g0034/M.antodea20g0232/M.antodea22g0296/M.antodea22g0298/M.antodea22g0300	17	up
ko04540	Gap junction	3/930	4/5032	4.06	0.0217033	0.279939	M.antodea13g0216/M.antodea13g0387/M.antodea15g0638	3	down
ko04530	Tight junction	6/930	14/5032	2.32	0.0305917	0.363228	M.antodea08g0152/M.antodea08g0461/M.antodea11g0054/M.antodea13g0216/M.antodea13g0387/M.antodea19g0294	6	up&down
ko05146	Amoebiasis	2/930	2/5032	5.41	0.0341274	0.363228	M.antodea01g0963/M.antodea16g0214	2	up&down
ko00520	Amino sugar and nucleotide sugar metabolism	23/930	89/5032	1.4	0.0519225	0.473679	M.antodea01g0336/M.antodea01g0771/M.antodea01g0927/M.antodea03g0067/M.antodea03g0524/M.antodea03g0729/M.antodea03g0847/M.antodea04g0056/M.antodea05g0193/M.antodea06g0080/M.antodea07g0403/M.antodea07g0654/M.antodea07g0658/M.antodea07g0830/M.antodea08g0135/M.antodea08g0428/M.antodea09g0336/M.antodea12g0088/M.antodea12g0644/M.antodea13g0235/M.antodea16g0307/M.antodea17g0186/M.antodeaUn22g0001	23	up&down
ko01212	Fatty acid metabolism	26/930	104/5032	1.35	0.0582972	0.507659	Hymenopus_coronatus_newGene_313/M.antodea01g0442/M.antodea02g0169/M.antodea02g0359/M.antodea06g0186/M.antodea06g0196/M.antodea06g0498/M.antodea06g0500/M.antodea06g0502/M.antodea06g0503/M.antodea08g0438/M.antodea09g0161/M.antodea09g0552/M.antodea09g0596/M.antodea11g0228/M.antodea12g0189/M.antodea13g0286/M.antodea13g0287/M.antodea13g0310/M.antodea13g0545/M.antodea14g0034/M.antodea19g0423/M.antodea2…	26	up&down
ko03030	DNA replication	12/930	41/5032	1.58	0.0621509	0.517687	M.antodea02g0182/M.antodea03g0113/M.antodea03g0325/M.antodea03g0768/M.antodea03g0886/M.antodea04g0613/M.antodea07g0307/M.antodea07g0504/M.antodea07g0553/M.antodea15g0168/M.antodea18g0263/M.antodea21g0064	12	up&down
ko00983	Drug metabolism - other enzymes	26/930	106/5032	1.33	0.0710128	0.554211	M.antodea01g0525/M.antodea02g0617/M.antodea03g0267/M.antodea03g0270/M.antodea05g0183/M.antodea05g0353/M.antodea10g0779/M.antodea10g0889/M.antodea10g0890/M.antodea11g0418/M.antodea12g0293/M.antodea12g0797/M.antodea14g0513/M.antodea15g0531/M.antodea15g0532/M.antodea15g0535/M.antodea15g0536/M.antodea15g0537/M.antodea15g0538/M.antodea17g0420/M.antodea18g0106/M.antodea19g0308/M.antodea19g0309/M.antode…	26	up&down
ko00030	Pentose phosphate pathway	12/930	42/5032	1.55	0.0730045	0.554211	M.antodea05g0060/M.antodea06g0229/M.antodea07g0611/M.antodea07g0612/M.antodea07g0629/M.antodea07g0830/M.antodea09g0646/M.antodea11g0160/M.antodea15g0355/M.antodea18g0364/M.antodea20g0167/M.antodea22g0065	12	up&down
ko04520	Adherens junction	3/930	6/5032	2.71	0.0810001	0.554211	M.antodea02g0400/M.antodea08g0461/M.antodea09g0391	3	up
ko05152	Tuberculosis	3/930	6/5032	2.71	0.0810001	0.554211	M.antodea03g0308/M.antodea16g0214/M.antodea18g0292	3	up
ko05205	Proteoglycans in cancer	3/930	6/5032	2.71	0.0810001	0.554211	M.antodea01g0736/M.antodea01g0963/M.antodea16g0214	3	up&down
ko00410	beta-Alanine metabolism	12/930	43/5032	1.51	0.0850041	0.560796	M.antodea01g0442/M.antodea03g0448/M.antodea05g0272/M.antodea10g0336/M.antodea10g0406/M.antodea13g0528/M.antodea17g0443/M.antodea19g0063/M.antodea21g0171/M.antodea22g0296/M.antodea22g0298/M.antodea22g0300	12	up&down
ko04260	Cardiac muscle contraction	2/930	3/5032	3.61	0.0897898	0.560796	M.antodea05g0564/M.antodea05g0626	2	down
ko00640	Propanoate metabolism	11/930	39/5032	1.53	0.0907442	0.560796	M.antodea01g0442/M.antodea03g0448/M.antodea10g0406/M.antodea11g0247/M.antodea12g0189/M.antodea17g0443/M.antodea18g0210/M.antodea21g0171/M.antodea22g0296/M.antodea22g0298/M.antodea22g0300	11	up&down
ko04392	Hippo signaling pathway - multiple species	7/930	22/5032	1.72	0.095209	0.570001	M.antodea02g0560/M.antodea10g0857/M.antodea11g0383/M.antodea12g0312/M.antodea12g0313/M.antodea18g0117/M.antodea19g0223	7	up
ko00565	Ether lipid metabolism	9/930	31/5032	1.57	0.103108	0.598584	M.antodea01g0251/M.antodea05g0387/M.antodea07g0138/M.antodea09g0505/M.antodea12g0489/M.antodea14g0439/M.antodea19g0355/M.antodea21g0365/M.antodea22g0410	9	up&down
ko00512	Mucin type O-glycan biosynthesis	4/930	11/5032	1.97	0.12894	0.668058	M.antodea10g0252/M.antodea13g0668/M.antodea14g0512/M.antodea21g0032	4	up
ko00600	Sphingolipid metabolism	10/930	38/5032	1.42	0.149409	0.668058	M.antodea05g0387/M.antodea06g0147/M.antodea07g0534/M.antodea09g0505/M.antodea10g0227/M.antodea11g0308/M.antodea14g0403/M.antodea18g0251/M.antodea21g0105/M.antodea22g0389	10	up
ko00350	Tyrosine metabolism	14/930	57/5032	1.33	0.15423	0.668058	M.antodea01g0294/M.antodea03g0083/M.antodea03g0733/M.antodea03g0736/M.antodea05g0489/M.antodea06g0377/M.antodea09g0709/M.antodea10g0336/M.antodea14g0382/M.antodea16g0433/M.antodea18g0243/M.antodea19g0186/M.antodea20g0161/M.antodea20g0319	14	up&down
ko04340	Hedgehog signaling pathway	2/930	4/5032	2.71	0.157876	0.668058	M.antodea03g0086/M.antodea15g0113	2	up
ko04914	Progesterone-mediated oocyte maturation	2/930	4/5032	2.71	0.157876	0.668058	M.antodea15g0638/M.antodea22g0047	2	down
ko00603	Glycosphingolipid biosynthesis - globo and isoglobo series	4/930	12/5032	1.8	0.166473	0.668058	M.antodea05g0679/M.antodea12g0644/M.antodea22g0267/M.antodea23g0084	4	up
ko00591	Linoleic acid metabolism	6/930	21/5032	1.55	0.177485	0.668058	M.antodea04g0170/M.antodea04g0171/M.antodea04g0879/M.antodea09g0589/M.antodea12g0466/M.antodea12g0489	6	up&down
ko04141	Protein processing in endoplasmic reticulum	34/930	158/5032	1.16	0.184148	0.668058	Hymenopus_coronatus_newGene_1431/Hymenopus_coronatus_newGene_1432/M.antodea01g0181/M.antodea01g0393/M.antodea02g0277/M.antodea02g0510/M.antodea02g0520/M.antodea03g0222/M.antodea04g0335/M.antodea05g0522/M.antodea05g0732/M.antodea06g0268/M.antodea07g0103/M.antodea07g0149/M.antodea07g0628/M.antodea07g0645/M.antodea07g0715/M.antodea10g0065/M.antodea10g0067/M.antodea10g0070/M.antodea10g0395/M.antodea1…	34	up&down
ko04611	Platelet activation	1/930	1/5032	5.41	0.184817	0.668058	M.antodea01g0963	1	down
ko04714	Thermogenesis	1/930	1/5032	5.41	0.184817	0.668058	M.antodea01g0736	1	up
ko04725	Cholinergic synapse	1/930	1/5032	5.41	0.184817	0.668058	M.antodea19g0390	1	down
ko04926	Relaxin signaling pathway	1/930	1/5032	5.41	0.184817	0.668058	M.antodea01g0963	1	down
ko04933	AGE-RAGE signaling pathway in diabetic complications	1/930	1/5032	5.41	0.184817	0.668058	M.antodea01g0963	1	down
ko04974	Protein digestion and absorption	1/930	1/5032	5.41	0.184817	0.668058	M.antodea01g0963	1	down
ko05140	Leishmaniasis	1/930	1/5032	5.41	0.184817	0.668058	M.antodea16g0214	1	up
ko05142	Chagas disease	1/930	1/5032	5.41	0.184817	0.668058	M.antodea16g0214	1	up
ko05165	Human papillomavirus infection	1/930	1/5032	5.41	0.184817	0.668058	M.antodea01g0963	1	down
ko05235	PD-L1 expression and PD-1 checkpoint pathway in cancer	1/930	1/5032	5.41	0.184817	0.668058	M.antodea16g0214	1	up
ko05321	Inflammatory bowel disease	1/930	1/5032	5.41	0.184817	0.668058	M.antodea16g0214	1	up
ko05323	Rheumatoid arthritis	1/930	1/5032	5.41	0.184817	0.668058	M.antodea16g0214	1	up
ko04330	Notch signaling pathway	10/930	40/5032	1.35	0.191091	0.677946	Hymenopus_coronatus_newGene_1910/Hymenopus_coronatus_newGene_2405/M.antodea02g0860/M.antodea08g0171/M.antodea10g0786/M.antodea12g0445/M.antodea14g0435/M.antodea17g0073/M.antodea18g0393/M.antodeaUn1g0017	10	up&down
ko00513	Various types of N-glycan biosynthesis	11/930	46/5032	1.29	0.217867	0.758886	M.antodea02g0203/M.antodea02g0520/M.antodea05g0585/M.antodea07g0730/M.antodea12g0560/M.antodea12g0644/M.antodea15g0339/M.antodea15g0468/M.antodea17g0360/M.antodea19g0467/M.antodea22g0094	11	up&down
ko01230	Biosynthesis of amino acids	17/930	76/5032	1.21	0.228158	0.765995	M.antodea03g0733/M.antodea03g0736/M.antodea04g0379/M.antodea05g0030/M.antodea05g0177/M.antodea07g0075/M.antodea07g0177/M.antodea07g0599/M.antodea09g0480/M.antodea09g0646/M.antodea10g0407/M.antodea11g0160/M.antodea12g0324/M.antodea12g0814/M.antodea21g0066/M.antodea21g0226/M.antodea23g0288	17	up&down
ko00232	Caffeine metabolism	2/930	5/5032	2.16	0.231903	0.765995	M.antodea11g0418/M.antodea12g0293	2	up
ko04623	Cytosolic DNA-sensing pathway	2/930	5/5032	2.16	0.231903	0.765995	M.antodea10g0634/M.antodea17g0166	2	up&down
ko00670	One carbon pool by folate	4/930	14/5032	1.55	0.250556	0.796922	M.antodea05g0177/M.antodea07g0603/M.antodea10g0136/M.antodea21g0078	4	up&down
ko04320	Dorso-ventral axis formation	9/930	38/5032	1.28	0.259101	0.796922	M.antodea01g0071/M.antodea02g0229/M.antodea05g0731/M.antodea09g0666/M.antodea11g0368/M.antodea13g0280/M.antodea17g0073/M.antodea22g0044/M.antodeaUn3g0023	9	up&down
ko00564	Glycerophospholipid metabolism	15/930	68/5032	1.19	0.265031	0.796922	M.antodea03g0140/M.antodea04g0640/M.antodea05g0387/M.antodea05g0405/M.antodea06g0319/M.antodea07g0138/M.antodea08g0502/M.antodea09g0537/M.antodea12g0489/M.antodea13g0195/M.antodea14g0316/M.antodea17g0107/M.antodea17g0260/M.antodea19g0355/M.antodeaUn3g0032	15	up&down
ko04218	Cellular senescence	3/930	10/5032	1.62	0.276792	0.796922	M.antodea07g0875/M.antodea13g0423/M.antodea14g0522	3	up&down
ko00760	Nicotinate and nicotinamide metabolism	7/930	29/5032	1.31	0.280424	0.796922	M.antodea01g0116/M.antodea02g0070/M.antodea03g0322/M.antodea03g0821/M.antodea04g0582/M.antodea14g0315/M.antodea20g0231	7	up&down
ko00601	Glycosphingolipid biosynthesis - lacto and neolacto series	4/930	15/5032	1.44	0.295462	0.796922	M.antodea05g0679/M.antodea09g0755/M.antodea14g0325/M.antodea22g0267	4	up
ko04213	Longevity regulating pathway - multiple species	17/930	80/5032	1.15	0.301613	0.796922	Hymenopus_coronatus_newGene_1431/Hymenopus_coronatus_newGene_1432/M.antodea01g0568/M.antodea03g0298/M.antodea03g0382/M.antodea04g0335/M.antodea04g0474/M.antodea05g0731/M.antodea10g0065/M.antodea10g0067/M.antodea10g0070/M.antodea10g0395/M.antodea10g0786/M.antodea10g0951/M.antodea10g0953/M.antodea10g0954/M.antodeaUn6g0005	17	up&down
ko00730	Thiamine metabolism	5/930	20/5032	1.35	0.304831	0.796922	M.antodea07g0720/M.antodea09g0352/M.antodea14g0518/M.antodea16g0270/M.antodea18g0114	5	up&down
ko00511	Other glycan degradation	7/930	30/5032	1.26	0.312319	0.796922	M.antodea07g0534/M.antodea07g0730/M.antodea10g0227/M.antodea12g0560/M.antodea12g0644/M.antodea18g0251/M.antodea22g0389	7	up&down
ko01200	Carbon metabolism	31/930	153/5032	1.1	0.313386	0.796922	M.antodea01g0442/M.antodea03g0298/M.antodea03g0733/M.antodea03g0736/M.antodea04g0121/M.antodea04g0545/M.antodea05g0030/M.antodea05g0177/M.antodea06g0229/M.antodea07g0075/M.antodea07g0177/M.antodea07g0599/M.antodea07g0603/M.antodea07g0629/M.antodea09g0480/M.antodea09g0646/M.antodea10g0406/M.antodea10g0407/M.antodea11g0160/M.antodea12g0189/M.antodea12g0814/M.antodea18g0210/M.antodea18g0364/M.antode…	31	up&down
ko04214	Apoptosis - fly	14/930	66/5032	1.15	0.329128	0.796922	M.antodea02g0794/M.antodea04g0572/M.antodea05g0364/M.antodea05g0731/M.antodea05g0916/M.antodea06g0223/M.antodea07g0170/M.antodea09g0257/M.antodea09g0666/M.antodea10g0526/M.antodea13g0139/M.antodea13g0639/M.antodea15g0169/M.antodea20g0218	14	up&down
ko04625	C-type lectin receptor signaling pathway	3/930	11/5032	1.48	0.332237	0.796922	Hymenopus_coronatus_newGene_2241/M.antodea03g0308/M.antodea18g0292	3	up&down
ko04310	Wnt signaling pathway	24/930	118/5032	1.1	0.33512	0.796922	M.antodea01g0100/M.antodea02g0860/M.antodea04g0253/M.antodea04g0434/M.antodea07g0151/M.antodea08g0171/M.antodea11g0178/M.antodea11g0179/M.antodea11g0394/M.antodea12g0611/M.antodea13g0520/M.antodea15g0428/M.antodea15g0585/M.antodea17g0195/M.antodea17g0314/M.antodea18g0336/M.antodea18g0393/M.antodea20g0311/M.antodea22g0364/M.antodea22g0414/M.antodea23g0087/M.antodea23g0235/M.antodea23g0257/M.antode…	24	up&down
ko01524	Platinum drug resistance	1/930	2/5032	2.71	0.335507	0.796922	M.antodea12g0833	1	up
ko04066	HIF-1 signaling pathway	1/930	2/5032	2.71	0.335507	0.796922	M.antodea10g0824	1	up
ko04978	Mineral absorption	1/930	2/5032	2.71	0.335507	0.796922	M.antodea12g0833	1	up
ko05134	Legionellosis	1/930	2/5032	2.71	0.335507	0.796922	M.antodea16g0214	1	up
ko05144	Malaria	1/930	2/5032	2.71	0.335507	0.796922	M.antodea16g0214	1	up
ko05160	Hepatitis C	1/930	2/5032	2.71	0.335507	0.796922	M.antodea02g0677	1	up
ko05161	Hepatitis B	1/930	2/5032	2.71	0.335507	0.796922	M.antodea16g0214	1	up
ko05162	Measles	1/930	2/5032	2.71	0.335507	0.796922	M.antodea16g0214	1	up
ko05169	Epstein-Barr virus infection	1/930	2/5032	2.71	0.335507	0.796922	M.antodea16g0214	1	up
ko00510	N-Glycan biosynthesis	11/930	51/5032	1.17	0.33694	0.796922	M.antodea01g0148/M.antodea02g0203/M.antodea02g0520/M.antodea04g0842/M.antodea05g0585/M.antodea11g0426/M.antodea15g0339/M.antodea15g0468/M.antodea17g0360/M.antodea19g0467/M.antodea22g0094	11	up&down
ko04341	Hedgehog signaling pathway - fly	7/930	31/5032	1.22	0.344832	0.80564	M.antodea06g0116/M.antodea06g0123/M.antodea06g0154/M.antodea09g0437/M.antodea10g0559/M.antodea16g0352/M.antodea17g0314	7	up&down
ko00604	Glycosphingolipid biosynthesis - ganglio series	2/930	7/5032	1.55	0.381178	0.852555	M.antodea12g0644/M.antodea22g0389	2	up
ko04114	Oocyte meiosis	2/930	7/5032	1.55	0.381178	0.852555	M.antodea15g0638/M.antodea22g0047	2	down
ko04115	p53 signaling pathway	2/930	7/5032	1.55	0.381178	0.852555	M.antodea02g0799/M.antodea22g0340	2	up&down
ko00592	alpha-Linolenic acid metabolism	5/930	22/5032	1.23	0.384712	0.852555	M.antodea01g0442/M.antodea12g0489/M.antodea22g0296/M.antodea22g0298/M.antodea22g0300	5	up
ko00430	Taurine and hypotaurine metabolism	3/930	12/5032	1.35	0.387492	0.852555	M.antodea01g0072/M.antodea03g0894/M.antodea10g0484	3	up&down
ko00500	Starch and sucrose metabolism	8/930	38/5032	1.14	0.404472	0.852555	M.antodea03g0012/M.antodea04g0853/M.antodea05g0575/M.antodea05g0761/M.antodea07g0830/M.antodea11g0055/M.antodea18g0184/M.antodea21g0312	8	up&down
ko04136	Autophagy - other	7/930	33/5032	1.15	0.410698	0.852555	M.antodea03g0898/M.antodea07g0626/M.antodea09g0602/M.antodea10g0581/M.antodea11g0447/M.antodea22g0474/M.antodeaUn83g0002	7	up&down
ko01210	2-Oxocarboxylic acid metabolism	5/930	23/5032	1.18	0.424659	0.852555	M.antodea03g0733/M.antodea03g0736/M.antodea04g0379/M.antodea05g0030/M.antodea23g0288	5	up&down
ko00190	Oxidative phosphorylation	26/930	134/5032	1.05	0.42565	0.852555	Hymenopus_coronatus_newGene_111/Hymenopus_coronatus_newGene_23973/M.antodea03g0089/M.antodea03g0612/M.antodea04g0413/M.antodea04g0713/M.antodea05g0564/M.antodea06g0238/M.antodea07g0113/M.antodea07g0605/M.antodea09g0719/M.antodea09g0792/M.antodea09g0793/M.antodea12g0218/M.antodea12g0627/M.antodea12g0635/M.antodea12g0702/M.antodea15g0308/M.antodea15g0333/M.antodea16g0010/M.antodea16g0372/M.antodea1…	26	up&down
ko05132	Salmonella infection	4/930	18/5032	1.2	0.432651	0.852555	Hymenopus_coronatus_newGene_2241/M.antodea07g0682/M.antodea16g0214/M.antodea19g0220	4	up&down
ko05202	Transcriptional misregulation in cancer	4/930	18/5032	1.2	0.432651	0.852555	Hymenopus_coronatus_newGene_26389/M.antodea01g0790/M.antodea03g0521/M.antodea09g0046	4	up
ko00330	Arginine and proline metabolism	11/930	55/5032	1.08	0.43936	0.852555	M.antodea03g0733/M.antodea03g0736/M.antodea05g0272/M.antodea07g0060/M.antodea12g0091/M.antodea13g0528/M.antodea14g0339/M.antodea16g0283/M.antodea17g0116/M.antodea19g0063/M.antodea21g0226	11	up&down
ko05168	Herpes simplex virus 1 infection	7/930	34/5032	1.11	0.443576	0.852555	Hymenopus_coronatus_newGene_10636/Hymenopus_coronatus_newGene_5536/Hymenopus_coronatus_newGene_805/M.antodea02g0677/M.antodea10g0634/M.antodea16g0214/M.antodea19g0138	7	up&down
ko00514	Other types of O-glycan biosynthesis	10/930	50/5032	1.08	0.447289	0.852555	Hymenopus_coronatus_newGene_21209/Hymenopus_coronatus_newGene_23805/M.antodea05g0655/M.antodea10g0252/M.antodea12g0445/M.antodea13g0668/M.antodea14g0512/M.antodea18g0220/M.antodea21g0032/M.antodea22g0079	10	up&down
ko04013	MAPK signaling pathway - fly	25/930	130/5032	1.04	0.447883	0.852555	Hymenopus_coronatus_newGene_1023/M.antodea02g0148/M.antodea04g0153/M.antodea04g0861/M.antodea05g0731/M.antodea07g0170/M.antodea07g0253/M.antodea09g0666/M.antodea10g0561/M.antodea10g0590/M.antodea10g0787/M.antodea11g0178/M.antodea12g0611/M.antodea13g0139/M.antodea13g0336/M.antodea15g0169/M.antodea16g0155/M.antodea18g0393/M.antodea19g0156/M.antodea20g0218/M.antodea20g0378/M.antodea21g0151/M.antodea…	25	up&down
ko04060	Cytokine-cytokine receptor interaction	2/930	8/5032	1.35	0.451401	0.852555	M.antodea02g0353/M.antodea02g0355	2	up
ko00785	Lipoic acid metabolism	1/930	3/5032	1.8	0.458365	0.852555	M.antodea23g0207	1	down
ko04212	Longevity regulating pathway - worm	1/930	3/5032	1.8	0.458365	0.852555	M.antodea19g0162	1	up
ko05145	Toxoplasmosis	1/930	3/5032	1.8	0.458365	0.852555	M.antodea16g0214	1	up
ko05206	MicroRNAs in cancer	1/930	3/5032	1.8	0.458365	0.852555	M.antodea14g0359	1	up
ko00561	Glycerolipid metabolism	13/930	67/5032	1.05	0.472181	0.869808	M.antodea04g0630/M.antodea04g0739/M.antodea05g0387/M.antodea05g0405/M.antodea06g0319/M.antodea10g0304/M.antodea10g0689/M.antodea13g0282/M.antodea14g0316/M.antodea17g0107/M.antodea17g0260/M.antodea20g0037/M.antodea21g0060	13	up&down
ko00450	Selenocompound metabolism	4/930	19/5032	1.14	0.477147	0.870585	M.antodea06g0146/M.antodea10g0396/M.antodea11g0097/M.antodea22g0270	4	up&down
ko04514	Cell adhesion molecules	3/930	14/5032	1.16	0.493644	0.878949	M.antodea04g0351/M.antodea10g0401/M.antodea15g0433	3	up
ko04621	NOD-like receptor signaling pathway	3/930	14/5032	1.16	0.493644	0.878949	Hymenopus_coronatus_newGene_2241/M.antodea02g0677/M.antodea06g0150	3	up&down
ko00062	Fatty acid elongation	8/930	41/5032	1.06	0.495496	0.878949	M.antodea02g0169/M.antodea02g0359/M.antodea06g0186/M.antodea06g0196/M.antodea09g0552/M.antodea13g0286/M.antodea13g0287/M.antodea13g0310	8	up
ko00650	Butanoate metabolism	5/930	25/5032	1.08	0.50266	0.883477	M.antodea03g0448/M.antodea06g0186/M.antodea12g0189/M.antodea17g0382/M.antodea19g0392	5	up&down
ko00270	Cysteine and methionine metabolism	9/930	48/5032	1.01	0.539772	0.898459	M.antodea01g0072/M.antodea03g0733/M.antodea03g0736/M.antodea04g0816/M.antodea07g0599/M.antodea10g0484/M.antodea11g0148/M.antodea12g0324/M.antodea16g0282	9	up&down
ko00072	Synthesis and degradation of ketone bodies	3/930	15/5032	1.08	0.543189	0.898459	M.antodea12g0189/M.antodea17g0382/M.antodea19g0392	3	up&down
ko00532	Glycosaminoglycan biosynthesis - chondroitin sulfate / dermatan sulfate	3/930	15/5032	1.08	0.543189	0.898459	M.antodea02g0705/M.antodea08g0350/M.antodea19g0337	3	up&down
ko04020	Calcium signaling pathway	3/930	15/5032	1.08	0.543189	0.898459	M.antodea05g0626/M.antodea15g0638/M.antodea19g0390	3	down
ko04024	cAMP signaling pathway	1/930	4/5032	1.35	0.558529	0.898459	M.antodea19g0390	1	down
ko04912	GnRH signaling pathway	1/930	4/5032	1.35	0.558529	0.898459	M.antodea15g0638	1	down
ko04916	Melanogenesis	1/930	4/5032	1.35	0.558529	0.898459	M.antodea15g0638	1	down
ko05170	Human immunodeficiency virus 1 infection	1/930	4/5032	1.35	0.558529	0.898459	M.antodea16g0214	1	up
ko00360	Phenylalanine metabolism	4/930	21/5032	1.03	0.561544	0.898459	M.antodea03g0733/M.antodea03g0736/M.antodea10g0336/M.antodea18g0243	4	up&down
ko00400	Phenylalanine, tyrosine and tryptophan biosynthesis	2/930	10/5032	1.08	0.57684	0.898459	M.antodea03g0733/M.antodea03g0736	2	down
ko00740	Riboflavin metabolism	2/930	10/5032	1.08	0.57684	0.898459	M.antodea14g0518/M.antodea17g0206	2	up
ko00920	Sulfur metabolism	2/930	10/5032	1.08	0.57684	0.898459	M.antodea03g0894/M.antodea22g0270	2	up&down
ko03450	Non-homologous end-joining	2/930	10/5032	1.08	0.57684	0.898459	M.antodea11g0207/M.antodea18g0376	2	up&down
ko04210	Apoptosis	2/930	10/5032	1.08	0.57684	0.898459	M.antodea13g0216/M.antodea13g0387	2	down
ko04010	MAPK signaling pathway	3/930	16/5032	1.01	0.589794	0.911227	M.antodea06g0232/M.antodea10g0824/M.antodea19g0294	3	up
ko04070	Phosphatidylinositol signaling system	14/930	78/5032	0.97	0.595093	0.912059	M.antodea04g0097/M.antodea04g0098/M.antodea05g0277/M.antodea05g0405/M.antodea05g0407/M.antodea05g0718/M.antodea06g0209/M.antodea09g0286/M.antodea11g0111/M.antodea11g0355/M.antodea12g0455/M.antodea13g0595/M.antodea14g0150/M.antodeaUn10g0005	14	up&down
ko00220	Arginine biosynthesis	4/930	22/5032	0.98	0.60084	0.913558	M.antodea03g0733/M.antodea03g0736/M.antodea04g0379/M.antodea05g0030	4	up&down
ko00010	Glycolysis / Gluconeogenesis	13/930	73/5032	0.96	0.607237	0.916014	M.antodea04g0727/M.antodea07g0075/M.antodea07g0177/M.antodea07g0830/M.antodea09g0480/M.antodea10g0336/M.antodea10g0689/M.antodea12g0814/M.antodea13g0624/M.antodea18g0364/M.antodea19g0175/M.antodea21g0066/M.antodea23g0310	13	up&down
ko00100	Steroid biosynthesis	6/930	34/5032	0.95	0.619645	0.927429	M.antodea04g0424/M.antodea04g0630/M.antodea10g0500/M.antodea14g0352/M.antodea16g0237/M.antodea17g0297	6	up&down
ko04015	Rap1 signaling pathway	1/930	5/5032	1.08	0.640185	0.94742	M.antodea10g0824	1	up
ko00562	Inositol phosphate metabolism	9/930	52/5032	0.94	0.642892	0.94742	M.antodea05g0277/M.antodea06g0209/M.antodea09g0286/M.antodea10g0406/M.antodea11g0111/M.antodea11g0355/M.antodea12g0814/M.antodea13g0595/M.antodea13g0624	9	up&down
ko00790	Folate biosynthesis	7/930	41/5032	0.92	0.655185	0.948411	M.antodea03g0506/M.antodea04g0385/M.antodea04g0707/M.antodea07g0683/M.antodea07g0720/M.antodea08g0306/M.antodea12g0695	7	up&down
ko00240	Pyrimidine metabolism	8/930	47/5032	0.92	0.660945	0.948411	M.antodea02g0070/M.antodea04g0750/M.antodea05g0183/M.antodea05g0606/M.antodea12g0241/M.antodea14g0315/M.antodea17g0420/M.antodeaUn91g0003	8	up&down
ko00051	Fructose and mannose metabolism	6/930	36/5032	0.9	0.677575	0.948411	M.antodea07g0654/M.antodea08g0428/M.antodea10g0784/M.antodea12g0814/M.antodea18g0175/M.antodea18g0364	6	up&down
ko00250	Alanine, aspartate and glutamate metabolism	6/930	36/5032	0.9	0.677575	0.948411	M.antodea03g0448/M.antodea03g0733/M.antodea03g0736/M.antodea05g0030/M.antodea12g0700/M.antodeaUn36g0002	6	up&down
ko03020	RNA polymerase	6/930	36/5032	0.9	0.677575	0.948411	Hymenopus_coronatus_newGene_12521/Hymenopus_coronatus_newGene_5865/M.antodea03g0484/M.antodea05g0818/M.antodea17g0166/M.antodea19g0127	6	up&down
ko04215	Apoptosis - multiple species	5/930	31/5032	0.87	0.703734	0.948411	M.antodea02g0794/M.antodea05g0364/M.antodea05g0916/M.antodea10g0526/M.antodea20g0218	5	up&down
ko04014	Ras signaling pathway	1/930	6/5032	0.9	0.706751	0.948411	M.antodea10g0824	1	up
ko04261	Adrenergic signaling in cardiomyocytes	1/930	6/5032	0.9	0.706751	0.948411	M.antodea15g0638	1	down
ko04722	Neurotrophin signaling pathway	1/930	6/5032	0.9	0.706751	0.948411	M.antodea01g0736	1	up
ko05010	Alzheimer disease	1/930	6/5032	0.9	0.706751	0.948411	M.antodea19g0390	1	down
ko05017	Spinocerebellar ataxia	1/930	6/5032	0.9	0.706751	0.948411	M.antodea07g0372	1	up
ko05164	Influenza A	1/930	6/5032	0.9	0.706751	0.948411	M.antodea02g0677	1	up
ko00770	Pantothenate and CoA biosynthesis	3/930	19/5032	0.85	0.710109	0.948411	M.antodea07g0740/M.antodea15g0493/M.antodea19g0114	3	up&down
ko00260	Glycine, serine and threonine metabolism	12/930	73/5032	0.89	0.720527	0.948411	Hymenopus_coronatus_newGene_16745/Hymenopus_coronatus_newGene_786/M.antodea03g0585/M.antodea05g0177/M.antodea05g0487/M.antodea07g0075/M.antodea07g0599/M.antodea09g0217/M.antodea09g0480/M.antodea14g0342/M.antodea21g0078/M.antodea22g0114	12	up&down
ko04140	Autophagy - animal	22/930	131/5032	0.91	0.727042	0.948411	M.antodea01g0623/M.antodea01g0757/M.antodea03g0382/M.antodea03g0898/M.antodea04g0286/M.antodea05g0731/M.antodea06g0072/M.antodea07g0148/M.antodea07g0626/M.antodea09g0602/M.antodea10g0581/M.antodea11g0447/M.antodea13g0499/M.antodea17g0234/M.antodea17g0237/M.antodea17g0240/M.antodea17g0242/M.antodea17g0243/M.antodea18g0221/M.antodea19g0217/M.antodea22g0474/M.antodeaUn83g0002	22	up&down
ko04068	FoxO signaling pathway	14/930	86/5032	0.88	0.743663	0.948411	M.antodea03g0298/M.antodea03g0850/M.antodea04g0253/M.antodea04g0638/M.antodea04g0727/M.antodea05g0731/M.antodea09g0666/M.antodea10g0271/M.antodea13g0259/M.antodea13g0260/M.antodea16g0088/M.antodea17g0338/M.antodea23g0087/M.antodeaUn14g0010	14	up&down
ko00440	Phosphonate and phosphinate metabolism	1/930	7/5032	0.77	0.761013	0.948411	M.antodea07g0138	1	up
ko04270	Vascular smooth muscle contraction	1/930	7/5032	0.77	0.761013	0.948411	M.antodea15g0638	1	down
ko04810	Regulation of actin cytoskeleton	2/930	14/5032	0.77	0.761552	0.948411	M.antodea19g0099/M.antodea19g0390	2	up&down
ko04144	Endocytosis	30/930	180/5032	0.9	0.766634	0.948411	M.antodea01g0125/M.antodea01g0261/M.antodea02g0853/M.antodea03g0096/M.antodea03g0419/M.antodea04g0685/M.antodea04g0687/M.antodea04g0718/M.antodea07g0258/M.antodea08g0394/M.antodea09g0666/M.antodea10g0559/M.antodea10g0787/M.antodea11g0081/M.antodea11g0101/M.antodea11g0316/M.antodea11g0465/M.antodea12g0222/M.antodea13g0570/M.antodea13g0690/M.antodea14g0003/M.antodea16g0352/M.antodea19g0260/M.antode…	30	up&down
ko00860	Porphyrin and chlorophyll metabolism	9/930	58/5032	0.84	0.770203	0.948411	M.antodea03g0267/M.antodea03g0270/M.antodea05g0353/M.antodea07g0670/M.antodea13g0736/M.antodea14g0342/M.antodea17g0430/M.antodea18g0106/M.antodea20g0359	9	up
ko00590	Arachidonic acid metabolism	6/930	40/5032	0.81	0.775217	0.948411	M.antodea04g0170/M.antodea04g0171/M.antodea04g0879/M.antodea07g0782/M.antodea09g0589/M.antodea12g0489	6	up&down
ko00480	Glutathione metabolism	9/930	59/5032	0.83	0.787871	0.948411	Hymenopus_coronatus_newGene_10147/Hymenopus_coronatus_newGene_1268/M.antodea03g0506/M.antodea03g0799/M.antodea06g0229/M.antodea07g0543/M.antodea07g0782/M.antodea17g0329/M.antodea23g0288	9	up&down
ko00531	Glycosaminoglycan degradation	4/930	28/5032	0.77	0.788066	0.948411	M.antodea04g0450/M.antodea07g0653/M.antodea12g0644/M.antodea22g0389	4	up
ko03060	Protein export	3/930	22/5032	0.74	0.801299	0.948411	M.antodea02g0708/M.antodea07g0628/M.antodea17g0356	3	up
ko00053	Ascorbate and aldarate metabolism	9/930	60/5032	0.81	0.804524	0.948411	M.antodea03g0267/M.antodea03g0270/M.antodea04g0093/M.antodea04g0101/M.antodea05g0353/M.antodea07g0629/M.antodea18g0106/M.antodea20g0359/M.antodeaUn44g0001	9	up
ko04371	Apelin signaling pathway	1/930	8/5032	0.68	0.805244	0.948411	M.antodea15g0638	1	down
ko00630	Glyoxylate and dicarboxylate metabolism	6/930	43/5032	0.75	0.832554	0.948411	M.antodea03g0298/M.antodea04g0545/M.antodea05g0177/M.antodea12g0189/M.antodea18g0210/M.antodea21g0078	6	up&down
ko04122	Sulfur relay system	1/930	9/5032	0.6	0.841295	0.948411	M.antodea05g0641	1	up
ko04217	Necroptosis	1/930	9/5032	0.6	0.841295	0.948411	Hymenopus_coronatus_newGene_2241	1	down
ko04510	Focal adhesion	1/930	9/5032	0.6	0.841295	0.948411	M.antodea01g0963	1	down
ko00620	Pyruvate metabolism	7/930	50/5032	0.76	0.842741	0.948411	M.antodea01g0742/M.antodea04g0727/M.antodea07g0177/M.antodea10g0407/M.antodea12g0189/M.antodea21g0066/M.antodea23g0310	7	up&down
ko04080	Neuroactive ligand-receptor interaction	36/930	223/5032	0.87	0.84355	0.948411	Hymenopus_coronatus_newGene_1662/Hymenopus_coronatus_newGene_6620/Hymenopus_coronatus_newGene_7355/M.antodea01g0650/M.antodea02g0093/M.antodea03g0534/M.antodea04g0418/M.antodea04g0422/M.antodea04g0441/M.antodea05g0366/M.antodea05g0367/M.antodea05g0784/M.antodea05g0830/M.antodea07g0261/M.antodea07g0436/M.antodea07g0538/M.antodea08g0243/M.antodea09g0166/M.antodea09g0559/M.antodea12g0288/M.antodea12…	36	up&down
ko04130	SNARE interactions in vesicular transport	3/930	24/5032	0.68	0.847676	0.948411	M.antodea08g0367/M.antodea11g0166/M.antodea22g0170	3	up
ko00040	Pentose and glucuronate interconversions	9/930	63/5032	0.77	0.848593	0.948411	M.antodea03g0267/M.antodea03g0270/M.antodea05g0163/M.antodea05g0353/M.antodea07g0271/M.antodea10g0689/M.antodea10g0784/M.antodea18g0106/M.antodea20g0359	9	up&down
ko03410	Base excision repair	4/930	31/5032	0.7	0.851254	0.948411	M.antodea02g0555/M.antodea03g0113/M.antodea03g0325/M.antodea06g0458	4	up&down
ko04137	Mitophagy - animal	7/930	51/5032	0.74	0.857317	0.948411	M.antodea01g0623/M.antodea03g0898/M.antodea04g0889/M.antodea05g0731/M.antodea10g0787/M.antodea12g0239/M.antodea19g0217	7	up&down
ko00830	Retinol metabolism	8/930	58/5032	0.75	0.865515	0.948411	M.antodea03g0267/M.antodea03g0270/M.antodea05g0353/M.antodea12g0466/M.antodea16g0277/M.antodea18g0106/M.antodea20g0037/M.antodea20g0359	8	up
ko04620	Toll-like receptor signaling pathway	1/930	10/5032	0.54	0.870679	0.948411	M.antodea16g0214	1	up
ko04711	Circadian rhythm - fly	1/930	10/5032	0.54	0.870679	0.948411	M.antodea08g0282	1	up
ko00130	Ubiquinone and other terpenoid-quinone biosynthesis	2/930	18/5032	0.6	0.872067	0.948411	M.antodea09g0473/M.antodea19g0087	2	up&down
ko00534	Glycosaminoglycan biosynthesis - heparan sulfate / heparin	2/930	18/5032	0.6	0.872067	0.948411	M.antodea07g0497/M.antodea17g0272	2	up&down
ko00071	Fatty acid degradation	13/930	90/5032	0.78	0.873461	0.948411	M.antodea01g0296/M.antodea01g0442/M.antodea03g0641/M.antodea03g0658/M.antodea06g0186/M.antodea08g0438/M.antodea09g0161/M.antodea09g0596/M.antodea12g0189/M.antodea13g0545/M.antodea22g0296/M.antodea22g0298/M.antodea22g0300	13	up&down
ko00340	Histidine metabolism	2/930	19/5032	0.57	0.891121	0.948411	M.antodea10g0336/M.antodea19g0063	2	up&down
ko00900	Terpenoid backbone biosynthesis	5/930	41/5032	0.66	0.898832	0.948411	M.antodea05g0159/M.antodea12g0189/M.antodea18g0227/M.antodea19g0164/M.antodea20g0134	5	up&down
ko00980	Metabolism of xenobiotics by cytochrome P450	7/930	55/5032	0.69	0.904987	0.948411	M.antodea03g0267/M.antodea03g0270/M.antodea05g0353/M.antodea07g0271/M.antodea10g0336/M.antodea18g0106/M.antodea20g0359	7	up
ko00380	Tryptophan metabolism	5/930	42/5032	0.64	0.910175	0.948411	M.antodea03g0298/M.antodea06g0186/M.antodea08g0306/M.antodea12g0189/M.antodea13g0651	5	up&down
ko00910	Nitrogen metabolism	2/930	21/5032	0.52	0.921568	0.948411	M.antodea16g0260/M.antodea17g0362	2	up
ko00061	Fatty acid biosynthesis	3/930	29/5032	0.56	0.924658	0.948411	Hymenopus_coronatus_newGene_313/M.antodea09g0161/M.antodea19g0423	3	up&down
ko00052	Galactose metabolism	6/930	51/5032	0.64	0.929865	0.948411	M.antodea03g0012/M.antodea05g0761/M.antodea07g0830/M.antodea18g0184/M.antodea21g0312/M.antodea22g0389	6	up&down
ko05203	Viral carcinogenesis	1/930	13/5032	0.42	0.93005	0.948411	M.antodea23g0139	1	up
ko00020	Citrate cycle (TCA cycle)	5/930	45/5032	0.6	0.937781	0.948411	M.antodea04g0121/M.antodea04g0727/M.antodea10g0407/M.antodea23g0288/M.antodea23g0310	5	up&down
ko03050	Proteasome	7/930	59/5032	0.64	0.938345	0.948411	Hymenopus_coronatus_newGene_5823/M.antodea04g0149/M.antodea11g0141/M.antodea11g0282/M.antodea12g0442/M.antodea14g0514/M.antodea15g0438	7	up&down
ko03430	Mismatch repair	2/930	23/5032	0.47	0.943861	0.948411	M.antodea03g0113/M.antodea07g0553	2	up&down
ko00982	Drug metabolism - cytochrome P450	6/930	55/5032	0.59	0.956368	0.948411	M.antodea03g0267/M.antodea03g0270/M.antodea05g0353/M.antodea10g0336/M.antodea18g0106/M.antodea20g0359	6	up
ko03420	Nucleotide excision repair	5/930	48/5032	0.56	0.957518	0.948411	Hymenopus_coronatus_newGene_19491/M.antodea03g0113/M.antodea03g0325/M.antodea07g0553/M.antodea13g0622	5	up&down
ko05322	Systemic lupus erythematosus	1/930	17/5032	0.32	0.969192	0.948411	M.antodea07g0634	1	up
ko00563	Glycosylphosphatidylinositol (GPI)-anchor biosynthesis	2/930	27/5032	0.4	0.971691	0.948411	M.antodea05g0876/M.antodea15g0415	2	up&down
ko03460	Fanconi anemia pathway	7/930	67/5032	0.57	0.975729	0.948411	Hymenopus_coronatus_newGene_15895/M.antodea02g0073/M.antodea03g0297/M.antodea03g0601/M.antodea12g0154/M.antodea13g0639/M.antodea17g0201	7	down
ko03015	mRNA surveillance pathway	9/930	82/5032	0.59	0.977808	0.948411	M.antodea01g0899/M.antodea02g0193/M.antodea02g0366/M.antodea07g0189/M.antodea07g0824/M.antodea08g0527/M.antodea13g0731/M.antodea19g0406/M.antodea22g0232	9	up&down
ko04120	Ubiquitin mediated proteolysis	18/930	143/5032	0.68	0.97862	0.948411	Hymenopus_coronatus_newGene_18512/M.antodea03g0222/M.antodea04g0198/M.antodea05g0117/M.antodea06g0268/M.antodea06g0508/M.antodea09g0885/M.antodea11g0082/M.antodea11g0178/M.antodea11g0211/M.antodea11g0238/M.antodea12g0239/M.antodea12g0611/M.antodea16g0352/M.antodea17g0314/M.antodea20g0083/M.antodea21g0085/M.antodea22g0240	18	up&down
ko04150	mTOR signaling pathway	14/930	120/5032	0.63	0.984775	0.948411	M.antodea01g0323/M.antodea03g0250/M.antodea03g0382/M.antodea04g0413/M.antodea04g0434/M.antodea05g0316/M.antodea05g0731/M.antodea06g0072/M.antodea07g0113/M.antodea07g0916/M.antodea11g0394/M.antodea15g0428/M.antodea15g0585/M.antodeaUn1g0017	14	up&down
ko03008	Ribosome biogenesis in eukaryotes	16/930	134/5032	0.65	0.985542	0.948411	Hymenopus_coronatus_newGene_10602/Hymenopus_coronatus_newGene_11805/Hymenopus_coronatus_newGene_25447/Hymenopus_coronatus_newGene_515/Hymenopus_coronatus_newGene_75/Hymenopus_coronatus_newGene_8513/M.antodea01g0003/M.antodea01g0500/M.antodea02g0652/M.antodea03g0772/M.antodea04g0514/M.antodea08g0491/M.antodea11g0467/M.antodea11g0491/M.antodea18g0179/M.antodea23g0327	16	up&down
ko03013	RNA transport	25/930	193/5032	0.7	0.985683	0.948411	Hymenopus_coronatus_newGene_10602/Hymenopus_coronatus_newGene_11805/Hymenopus_coronatus_newGene_25447/Hymenopus_coronatus_newGene_515/Hymenopus_coronatus_newGene_75/Hymenopus_coronatus_newGene_8513/M.antodea01g0500/M.antodea01g0515/M.antodea02g0366/M.antodea04g0514/M.antodea05g0316/M.antodea07g0189/M.antodea07g0259/M.antodea07g0649/M.antodea07g0824/M.antodea07g0916/M.antodea08g0527/M.antodea09g06…	25	up&down
ko00515	Mannose type O-glycan biosynthesis	1/930	22/5032	0.25	0.988957	0.948411	M.antodeaUn36g0017	1	down
ko00970	Aminoacyl-tRNA biosynthesis	4/930	50/5032	0.43	0.989191	0.948411	M.antodea06g0053/M.antodea07g0885/M.antodea08g0190/M.antodea13g0736	4	up&down
ko03022	Basal transcription factors	2/930	42/5032	0.26	0.998087	0.948411	M.antodea09g0350/M.antodea13g0379	2	up
ko03040	Spliceosome	14/930	142/5032	0.53	0.998619	0.948411	M.antodea02g0366/M.antodea05g0236/M.antodea05g0869/M.antodea07g0280/M.antodea09g0077/M.antodea09g0219/M.antodea09g0284/M.antodea09g0790/M.antodea10g0859/M.antodea13g0211/M.antodea15g0140/M.antodea18g0152/M.antodea18g0167/M.antodea19g0545	14	up&down
ko03440	Homologous recombination	1/930	39/5032	0.14	0.999666	0.948411	M.antodea22g0213	1	down
ko00310	Lysine degradation	41/930	373/5032	0.59	0.999985	0.948411	Hymenopus_coronatus_newGene_10372/Hymenopus_coronatus_newGene_10495/Hymenopus_coronatus_newGene_11362/Hymenopus_coronatus_newGene_11425/Hymenopus_coronatus_newGene_11551/Hymenopus_coronatus_newGene_11943/Hymenopus_coronatus_newGene_13049/Hymenopus_coronatus_newGene_1306/Hymenopus_coronatus_newGene_1384/Hymenopus_coronatus_newGene_14033/Hymenopus_coronatus_newGene_14538/Hymenopus_coronatus_newGene…	41	up&down
ko03018	RNA degradation	2/930	70/5032	0.15	0.999991	0.948411	M.antodea05g0074/M.antodea12g0614	2	down
ko03010	Ribosome	8/930	172/5032	0.25	1	0.948411	M.antodea05g0644/M.antodea05g0841/M.antodea10g0256/M.antodea10g0418/M.antodea12g0321/M.antodea15g0232/M.antodea15g0260/M.antodea22g0377	8	up&down

## Sheet: Heatmap-FPKM
Expression of genes associated with the 20E and Hippo signaling pathway in both males and females.
gene_name	gene_ID	L6m-1	L6m-2	L6m-3	L8f-1	L8f-2	L8f-3
spo	M.antodea14g0461	0.059951	0	0.075245	0	0.270362	0.074278
spo	M.antodea09g0509	0.171475	0.293906	0.095232	1.74687	2.34806	2.10833
phm	M.antodea15g0366	0.685946	0.829897	0.79007	4.64682	4.38938	4.61587
phm	M.antodea12g0257	1.66073	0.688658	1.22206	9.35969	14.9311	12.3432
sad	M.antodea03g0114	1.206	2.3499	0.286494	1.43049	12.371	4.0169
sad	M.antodea06g0379	0	0.134816	0.442175	1.61203	2.08096	2.76491
sad-1	M.antodea22g0312	4.61626	2.51907	0.434896	1.90968	1.48972	1.62855
shd	M.antodea07g0510	0.710298	1.51552	0.512535	2.83986	6.68997	3.60391
nvd	M.antodea09g0508	0.061631	0.036909	0.042274	0.156376	0.211182	0.245737
dib	M.antodea03g0875	0.703548	0.356082	0.172002	15.5885	23.2835	22.3974
ds	M.antodea12g0313	0.125977	0.146689	0.105708	1.99106	2.25875	2.17684
ds	M.antodea12g0312	0.661974	0.488325	0.660934	2.04416	3.14942	2.36445
ft	M.antodea10g0857	0.114251	0.011901	0.049722	0.459787	0.753543	0.442541
ft	M.antodea10g0858	0.604322	0.225081	0.095253	0.618629	1.43544	0.666165
crb	M.antodea12g0792	1.13124	0.342426	0.403909	10.4703	6.89202	6.0026
ex	M.antodea18g0117	1.14856	0.280114	0.23786	2.0023	1.89585	1.91502
hpo	M.antodea17g0270	42.5884	42.5878	32.5931	39.0175	43.3088	48.5662
Kibra	M.antodea13g0467	7.21164	1.27948	1.21034	13.2371	7.23204	6.14662
Mer	M.antodea16g0436	1.68542	0.590948	0.245389	2.10076	1.93124	1.2349
Mats	M.antodea11g0256	12.1428	8.26747	6.934	13.3111	10.5303	12.3654
mats	M.antodea12g0285	9.51212	5.55738	4.05059	3.80887	4.28539	5.6678
sav	M.antodea15g0263	2.51214	1.59745	0.341813	3.03394	3.35049	2.6799
wts	M.antodea14g0429	8.26784	6.5701	6.26957	15.2577	11.5361	11.4216
yki	M.antodea19g0223	2.12945	0.321803	0.119828	7.20058	3.03732	4.36611
sd	M.antodea02g0560	1.42182	0.678633	0.459271	4.25937	4.84394	3.40859
hth	M.antodea02g0257	15.1912	7.73306	5.1689	17.2693	12.2121	9.51331
Diap2	M.antodea12g0199	33.562	16.9073	13.5415	23.8343	14.442	12.6365
Diap1	M.antodea12g0197	42.3322	16.6356	4.08721	48.0773	30.3748	41.4445
l(2)gl	M.antodea05g0597	7.92846	7.62308	3.90635	25.8988	26.8323	23.097
scrib	M.antodea14g0329	2.03262	1.43601	1.47984	7.0997	7.52128	6.0792
dlg1	M.antodea14g0366	4.53102	2.47291	2.98148	4.02617	4.57406	4.29334
dlg1	M.antodea14g0363	7.22903	7.20439	15.7284	8.34133	11.6886	11.1379
14-3-3epsilon	M.antodea16g0383	214.388	90.0421	45.083	162.479	115.418	97.9012
14-3-3zeta	M.antodea22g0422	663.94	463.679	322.213	827.799	631.749	618.236
p53	M.antodea01g0663	9.97008	7.04684	0.084161	0.567925	1.06449	0.619102
p53	M.antodea01g0662	9.54978	6.48357	3.63385	22.9967	37.971	25.7516
Dronc	M.antodea10g0290	8.37917	7.25671	2.85538	7.33196	11.2499	7.94278
WNT signaling pathway-related gene expression in leg.
gene_name	gene_ID	L1-L1	L1-L2	L1-L3	L1-L4	L1-L5	L2-L1	L2-L2	L2-L3	L2-L4	L2-L5	L5-L1	L5-L2	L5-L3	L5-L4	L5-L5	Adult-L1	Adult-L2	Adult-L3
Cow	M.antodea12g0229	10.7651	18.2596	4.63334	8.66067	6.71623	6.49745	4.44928	2.6365	11.8672	6.64057	23.839	11.0815	39.7885	58.34	90.7757	34.6968	54.7925	17.3967
Wls	M.antodea10g0767	0.28305	0.784405	0.612331	0.767379	0.371863	0.362745	0.182387	0.312085	0.428052	0.061814	0.33461	0.938542	1.08042	2.03406	3.95792	1.08085	0.926193	0.400342
Pan	M.antodea13g0181	0.884375	3.72218	1.86595	1.52228	0.871001	1.27234	0.72318	0.504743	1.13533	1.76685	2.13357	0.969624	1.53044	3.23639	3.33155	1.05345	1.61235	1.02411
Wg	M.antodea15g0583	0	0.570878	0	0.211379	0.229094	0.224723	0.30404	0.202364	0	0	0	0.755632	0.457001	0.155814	1.72286	0.054385	0.198258	0.038959
CycD1	M.antodea04g0253	0.600778	5.53042	2.74082	3.62145	3.49028	4.38687	3.24295	1.41943	1.15031	0.192215	0.637114	11.3601	7.3006	5.10125	32.2208	5.46767	4.29089	2.51647
Arm	M.antodea01g0842	16.9002	33.5945	13.6664	14.5137	11.8993	8.52143	8.46686	4.53501	14.5034	9.36525	22.4041	15.0415	33.1614	24.1883	71.6948	24.4938	43.5757	18.322
Dsh	M.antodeaUn1g0017	0.414046	0.541846	0.887596	0.235752	0.553548	0.422409	0	0.583209	0.33679	0.067501	0.370739	0.2878	1.01366	0.985674	0.763956	0.543682	0.987928	0.415286
Axn	M.antodea21g0003	7.31255	9.26252	9.56942	9.01651	6.82114	4.88811	6.62469	3.7487	7.89325	5.49957	4.28515	4.25362	4.59002	4.50712	13.5237	3.59581	5.02871	4.01993
Apc	M.antodea10g0822	5.73138	3.14002	3.20511	3.16665	4.19732	1.97333	3.63922	3.10678	4.96805	54.1223	1.43398	2.2684	1.73142	6.31836	5.12894	1.36764	3.55585	1.56689
Sgg	M.antodea09g0780	8.95098	26.7113	16.8966	8.04567	4.39935	6.40918	4.59061	4.63455	18.433	7.32413	19.0437	10.5663	22.5443	28.5978	38.3021	23.6048	38.4741	17.727
Myc	M.antodea19g0432	19.1764	20.2668	15.5228	24.8168	22.1517	8.09793	9.68301	7.33288	13.4005	32.3853	14.6421	15.059	26.9739	48.5694	35.2145	37.3697	17.3063	12.7002
Pan	M.antodea13g0180	1.25188	3.22353	2.72758	1.172	0.96448	1.04753	0.556122	0.829664	1.58986	1.05747	2.66662	1.27622	1.5924	3.13566	3.5665	0.8536	1.55344	0.749436
Wls	M.antodea10g0763	0.349412	0.32984	0.269425	2.20117	2.07958	0.637629	0.594442	0.290418	0.42115	0.686566	1.79306	0.88922	1.77113	1.06564	4.39898	1.24986	0.887345	0.692231
Myc	M.antodea18g0336	2.50651	6.62929	4.34443	11.1257	4.92747	2.00525	4.58245	0.626238	14.8764	1.07933	10.1269	3.67758	5.07648	5.72466	13.3132	6.14902	12.9991	6.81684
Ubx	M.antodea13g0146	4.03612	7.29893	4.34233	2.61062	6.0494	3.19956	3.2064	1.16457	2.56493	4.03061	1.69285	2.49608	6.75544	0.532702	11.7659	1.4327	2.88196	1.07332
Ubx	M.antodea13g0147	9.26375	10.155	7.79417	6.27045	9.28775	6.53429	6.43883	2.47334	3.866	9.10178	2.1773	5.25165	5.89047	1.01104	17.4236	1.76907	2.06402	1.33226
Stubble-Rho signaling pathway-related gene expression in leg.
gene_name	gene_ID	L1-L1	L1-L2	L1-L3	L1-L4	L1-L5	L2-L1	L2-L2	L2-L3	L2-L4	L2-L5	L5-L1	L5-L2	L5-L3	L5-L4	L5-L5	Adult-L1	Adult-L2	Adult-L3
Rho1	M.antodea22g0217	0	0.512454	0.069478	0	0	0	0	0	0.30038	0.007716	0.223025	0.177583	0.292686	0.240505	0.488948	0.790187	0.390805	0.109539
Zip	M.antodea02g0286	19.1182	12.4386	14.7248	27.3216	21.0221	19.4981	23.5869	25.041	63.1722	43.2792	47.7177	15.2404	21.0123	66.7567	11.2315	32.5652	23.6896	32.2775
Zip	M.antodea13g0255	6.56668	17.0573	10.3842	7.72314	5.39599	6.1391	6.11938	4.67236	16.7071	100.815	27.5343	11.4365	24.3973	27.9562	49.2066	15.7318	56.9461	26.7186
Sqh	M.antodea17g0142	0	0.254973	0	0	0	0	0	0	0	0	0	0	0	0	0.041862	0	0.067124	0
Rho1	M.antodea11g0283	17.168	19.2014	16.6707	28.1492	33.6937	29.2514	37.4138	19.3025	45.3396	33.2734	55.1575	37.5731	44.1298	47.1794	90.186	36.7664	58.2697	27.3206
Stubble	M.antodea01g0310	0	0.078621	0	2.39768	1.58228	0	0.165228	0	23.6489	0	9.87854	0.505789	0.414601	0.443344	1.50697	0.11667	0.519072	0
Sqh	M.antodea09g0680	61.7864	103.866	64.2259	51.0318	39.682	36.1218	34.0802	20.0102	113.441	357.652	200.897	57.633	141.265	76.2321	199.694	104.923	243.652	84.9239
Drok	M.antodea07g0151	0.908879	2.54019	1.26062	1.13103	0.536067	0.767844	0.764267	0.772844	1.73671	0.536903	2.96303	1.74	3.18551	4.28419	5.08821	2.83772	5.19302	1.82953
Mlk	M.antodea13g0115	12.8941	35.6389	32.2471	25.8159	17.348	28.0652	32.1305	28.3023	30.6543	8.38036	37.0096	40.6787	27.2522	127.229	34.4863	40.6185	63.6631	57.1292
Mmp2	M.antodea01g0421	0.09771	0.229522	0	0.461318	0	0	0	0.093697	0.159918	0	0.241391	0.551983	0.516278	1.56482	0.930842	0.98591	8.67338	0.416949
Mmp2	M.antodea15g0502	1.41243	4.51339	2.53041	2.64941	1.22856	0.98911	1.47358	0.686713	10.0962	1.88882	14.4867	3.30977	7.94039	6.89177	14.0955	5.57112	18.2931	3.24416
Stubble	M.antodea09g0439	0.044355	0	0	0	0	0	0.288291	0	5.89497	0.358147	1.11828	0	0.224808	0	0.177144	0.033519	0	0
Stubble	M.antodea01g0306	0	0	0	0.355312	0.177534	0	0	0.1526	159.348	1.20473	44.9247	0.820055	0.115478	0.485157	0.151764	0.098681	0	0
Stubble	M.antodea01g0310	0	0.078621	0	2.39768	1.58228	0	0.165228	0	23.6489	0	9.87854	0.505789	0.414601	0.443344	1.50697	0.11667	0.519072	0
Stubble	M.antodea01g0311	0	0.020674	0	0	0.061435	0	0	0	36.8179	0.501922	3.39824	0.187251	0.083858	0.211338	0.050386	0	0	0.020823
Cuticle gene expression in leg.
gene_ID	L1-L1	L1-L2	L1-L3	L1-L4	L1-L5	L2-L1	L2-L2	L2-L3	L2-L4	L2-L5	L5-L1	L5-L2	L5-L3	L5-L4	L5-L5	Adult-L1	Adult-L2	Adult-L3
M.antodea03g0638	1.59072	21.5833	12.9348	1.23811	0.352353	0	1.38679	0.181902	1.05263	941.131	230.104	0.388742	4.11893	0	2.74847	0.084432	0	0.666121
M.antodea03g0639	7.03753	11.7883	4.91323	0.551477	4.07284	3.09068	0.446315	2.50762	1.22659	3693.84	377.153	0.474681	8.93496	0.242158	3.73737	3.32493	1.46235	1.91586
M.antodea03g0640	0.587942	2.28298	0.94316	1.52238	1.6969	0.491234	0.585138	1.05191	0.569298	3396.16	263.16	0.092125	1.36322	0.117905	0	0	0	0.461504
M.antodea03g0641	44.2403	64.0974	54.0071	33.3357	13.5049	27.9003	9.78482	11.2771	25.2304	7681.18	196.274	8.66655	23.3345	0	39.4435	0.225345	0.951873	0.709155
M.antodea03g0642	0	0	0	1.14131	3.25874	0.763448	0	7.32339	1.69276	10055.1	236.908	1.36589	0.321006	0	0.808772	0.074061	0	0.496363
M.antodea03g0643	2.32108	0.907389	0	1.03296	0.957959	1.21667	0.239296	3.12129	0.243142	4830.29	1024.29	0.943544	11.0151	0	0.282752	0	0	0.510169
M.antodea03g0644	1.66902	4.66915	3.18071	0.369745	1.27084	0.281339	0.608443	1.22646	23.0887	649.141	333.369	0.769721	0.236517	0	1.0451	0.672986	0.185071	1.15279
M.antodea03g0645	9.89351	22.0327	7.28765	1.79985	0.733933	0	0.666386	2.47997	0.556395	1719.07	321.36	0.464312	21.8293	0	0.907112	0.192806	0	0.697993
M.antodea03g0646	29.3995	85.3067	55.621	6.92725	1.00883	0.841183	0.118167	0.591964	1.06283	191.358	447.272	1.99788	22.7645	0.174254	1.21389	1.21683	0.292235	1.76816
M.antodea03g0647	0	0	0	0.480043	0.224835	0	0.221263	0	0.26256	31.6059	108.826	0.129101	0	0	0	0	0	0
M.antodea03g0648	0.730642	2.32314	0.467625	0	0	0.09352	0	0	2.59421	100.231	271.214	0.118517	3.96686	0	0.126241	0.333507	0.314999	0
M.antodea03g0649	0	0.77228	0	0	0	0	0	0	1.18349	6.08844	446.043	0.800396	0.126559	0	0.552093	0	0	0
M.antodea03g0650	0.636815	1.37897	0.570202	0.505136	4.21314	0.327809	0.604103	4.55779	1.33461	6573.59	879.637	1.98622	3.54053	0.377715	1.25752	0	0.095137	0.2317
M.antodea03g0651	0.138976	0.1392	0.346892	0.83451	1.27062	0.244017	0	2.43014	0.165461	2462.32	412.008	1.33251	1.72671	0.517746	0.191455	0	0	0.077346
M.antodea03g0652	5.98641	1.93157	1.72198	1.51744	5.31407	1.09603	0.777356	4.46941	0.714249	5810.27	301.703	1.45372	53.5607	0.596719	2.52696	0.208138	0	0.118421
M.antodea03g0653	6.0705	4.80429	5.15251	4.10357	4.53619	1.8813	1.01659	5.0879	0.409167	7952.52	672.102	3.20026	160.796	1.26519	3.4885	2.1975	0	0.228238
M.antodea03g0654	0.266807	0.630714	0.624785	0.224248	0	0.40029	0	0.888961	0	545.279	1638.46	2.11477	36.4142	0	0.119695	9.55204	0.24	0.120859
M.antodea03g0655	1.82699	1.99979	1.0949	0.235541	0.50401	0.358926	0.438336	0.533207	0.131295	2112.57	1860.52	3.65755	74.058	0	0.593966	31.609	0.245705	0.078809
M.antodea03g0656	0.117556	0.299084	0	0.297734	0	0.007296	0	0.608955	0.594484	1008.41	2407.07	2.52729	23.0986	0.130509	0	6.19414	0.103279	0
M.antodea03g0657	0	0	0	0	0	0	0	0.44945	0	485.768	1570.39	1.19436	13.1097	0.086938	0	5.92912	0.443925	0.14481
M.antodea03g0658	150.14	296.21	172.361	120.47	5.42671	24.3033	16.8549	22.3588	2.5166	10603.3	1202.73	3.59524	52.5145	0.431922	29.9193	0.984172	0.563829	0.767641
M.antodea03g0659	1.45905	3.95045	0.975487	2.36727	0	0.138551	2.55971	0.20034	0.061696	154.999	2.97032	0.123524	0.881021	0	0.151867	0	0	0.046409
M.antodea03g0660	0	0	0	0.262635	0.64147	0	1.72788	0.296011	1.66585	378.961	20.3193	0.110349	0.500125	0	0	0	0	0
M.antodea03g0661	0	0	0	0	0	0	0	0.861622	0	363.681	654.283	0	0.36682	0.254665	0	0	0	0
M.antodea03g0662	1.81808	0.274849	0	1.31937	3.30154	0	0.896018	2.59284	0.230436	4909.82	176.823	1.43095	0.941478	0	0.093797	0	0.373461	0.245587
M.antodea03g0663	0.776107	0	0	0	0	0	0	1.04327	0	26.0781	2023.59	2.74478	0.780571	0	0	0	0	0
M.antodea03g0664	0.113014	0.36477	0.342452	0.315275	1.0031	0.229103	0.534708	0	0	18.4261	5.12336	0	0	0	0	0.171782	0	0.071843
M.antodea03g0665	104.649	93.8376	83.602	50.9244	2.00056	1.44807	1.37085	3.07621	0	3355.81	634.955	2.47424	98.7358	0.202108	1.59836	0.269883	0	0
M.antodea03g0666	227.081	25.7638	26.6293	5.93621	75.0026	140.893	51.4043	15.3636	0.795963	94.1094	4.47455	160.259	36.3209	23.1347	233.017	2.18448	1.02302	0.576531
M.antodea03g0667	9.78463	5.94897	9.71022	4.45951	0.779719	0.062246	0	0.135558	0	20.0257	8.08493	0	0.20129	0	0.153514	0.128077	0.357	0
M.antodea03g0668	61.1602	62.321	48.2058	2.90118	1.14577	0.813454	1.76385	1.28883	2.5534	901.525	747.488	3.43203	4.9978	0.3338	1.04641	0.074622	0.459104	0.263255
M.antodea03g0669	1.89329	1.1075	0.189544	0	0	0.098391	0	0.282011	0.392171	0.944883	1.60379	0	0.773661	0	0.090984	0	0	0
M.antodea03g0670	2783.87	2058.73	2015.97	83.4325	795.83	381.373	249.217	320.431	0.296843	38.9433	0.984618	452.461	1347	345.093	804.022	839.626	0.4984	0.608164
M.antodea03g0671	0.568221	5.34463	0.676216	0.163855	0	0	0.832259	0	0.397712	15.3316	156.607	0.490583	3.75947	0	3.42627	0.666664	0.862322	0.240853
M.antodea03g0672	5.89826	6.45297	3.03021	3.68479	3.45123	0.173163	1.41119	1.16921	15.3423	930.403	514.434	0.961779	11.1178	0.322786	0.423013	0.688887	0.481371	0.446927
Cuticle gene expression in control and dsArm group.
gene_ID	Con-1	Con-2	Con-3	dsArm-1	dsArm-2	dsArm-3
M.antodea03g0638	0.224141	1.35515	1405.89	0	0	0.5224
M.antodea03g0639	1.04091	1.77916	4712.03	0.492168	0.298142	2.99015
M.antodea03g0640	0.365421	0.217689	5685.84	0	0	0
M.antodea03g0641	12.4162	17.3201	12007.4	0.945478	3.14483	5.21633
M.antodea03g0642	0.114754	1.18771	9988	0	0	0.147099
M.antodea03g0643	0	2.15862	9366.4	0	0	0.111706
M.antodea03g0644	0.483727	1.07088	711.758	0	0	0
M.antodea03g0650	0.70622	1.17334	8348.07	0	0	2.19828
M.antodea03g0651	0.262468	0.900965	3328.09	0.221199	0.213573	1.35493
M.antodea03g0652	0.158189	0.554875	7270.15	0.125871	0	3.20828
M.antodea03g0653	1.71563	1.99334	12543.1	0.847619	1.18119	11.8759
M.antodea03g0654	0	0	709.313	0	0	0
M.antodea03g0657	0.186698	0	456.246	0	0	0.158528
M.antodea03g0658	0.307021	19.3614	15265.4	1.54387	0.823946	26.3542
M.antodea03g0660	0	2.38	481.994	0	0	0
M.antodea03g0662	0.276715	0.419665	3290.32	0	0	0.159213
M.antodea03g0664	0	0	11.6636	0	0	0
M.antodea03g0665	0	1.40012	3650.97	0.145287	0	2.08155
M.antodea03g0668	0	1.3887	1279.1	0.562973	0.415882	4.66082

[truncated: 2 more sheets: Biological process enrichment, Molecular function enrichment]
